# Supplementary material for: Apoptosis of Pancreatic Cancer Cells after Co-Treatment with Eugenol and Tumor Necrosis Factor-Related Apoptosis-Inducing Ligand
Source: Cancers (Basel). 2024 Sep 5;16(17):3092. doi: 10.3390/cancers16173092 (PMC11394607; doi:10.3390/cancers16173092)
Supplement: Supplementary file 1 [file cancers-16-03092-s001.zip]

Archive with 1 entries (1 files):
- cancers-3126313-supplementary.pdf
